# Supplementary material for: Sociodemographic, Clinical, and Behavioral Factors Associated with Sexual Transmitted Infection among HIV-1 Positive Migrants in Portugal: Are There Differences between Sexes?
Source: Pathogens. 2024 Jul 19;13(7):598. doi: 10.3390/pathogens13070598 (PMC11280352; doi:10.3390/pathogens13070598)
Supplement: Supplementary file 1 [file pathogens-13-00598-s001.zip]

Archive with 1 entries (1 files):
- pathogens-3065944-supplementary.pdf
